# Supplementary material for: Novel Tumor-Specific Antigens for Immunotherapy Identified From Multi-omics Profiling in Thymic Carcinomas
Source: Front Immunol. 2021 Nov 16;12:748820. doi: 10.3389/fimmu.2021.748820 (PMC8635231; doi:10.3389/fimmu.2021.748820)
Supplement: Supplementary file 2 [file Table_1.xlsx]

## Sheet: Supplementary Table S1
Supplementary Table S1. Whole-genome doubling phenotypes and burden of chromosomal instability.
Sample	WGD class*	CIN†
TC10	WGD	0.96
TC02	Non-WGD	0.51
TC01	Non-WGD	0.43
TC14	Non-WGD	0.38
TC15	Non-WGD	0.33
TC08	Non-WGD	0.31
TC13	Non-WGD	0.3
TC18	Non-WGD	0.3
TC09	Non-WGD	0.28
TC04	Non-WGD	0.25
TC12	Non-WGD	0.22
TC11	Non-WGD	0.21
TC17	Non-WGD	0.21
TC16	Non-WGD	0.19
TC05	Non-WGD	0.18
TC19	Non-WGD	0.18
TC06	Non-WGD	0.15
TC03	Non-WGD	0.14
TC07	Non-WGD	0.14
*WGD: whole-genome doubling; †CIN: chromosomal instability

## Sheet: Supplementary Table S2
Supplementary Table S2. Neoantigen burden of short variants in patients with microsatellite instability status
Sample	Neoantigen burden	MSI status*
TC08	209	MSI-H
TC10	23	MSS
TC01	19	MSI-L
TC05	19	MSS
TC04	19	MSS
TC06	15	MSS
TC13	12	MSS
TC02	12	MSS
TC18	11	MSS
TC12	10	MSS
TC09	9	MSS
TC17	8	MSS
TC03	7	MSS
TC07	6	MSS
TC16	5	MSS
TC11	3	MSS
TC19	2	MSS
TC15	1	MSS
*MSS: microsatellite stable; MSI-H: microsatellite instability-high; MSI-L: microsatellite instability-low
